# Supplementary material for: Ethosome-Based Colloidal Systems for Transdermal Delivery: The Role of Biosurfactant in Enhancing Stability and Efficacy
Source: Materials (Basel). 2025 Nov 27;18(23):5355. doi: 10.3390/ma18235355 (PMC12693398; doi:10.3390/ma18235355)
Supplement: Supplementary file 1 [file materials-18-05355-s001.zip]

Archive with 1 entries (1 files):
- materials-3971963-supplementary.pdf
